# Supplementary material for: Effects of Polystyrene Nanoplastics on Oxidative Stress, Blood Biochemistry, and Digestive Enzyme Activity in Goldfish (Carassius auratus)
Source: Toxics. 2025 Apr 24;13(5):336. doi: 10.3390/toxics13050336 (PMC12115821; doi:10.3390/toxics13050336)
Supplement: Supplementary file 1 [file toxics-13-00336-s001.zip]

Archive with 1 entries (1 files):
- toxics-3571296-supplementary.pdf
